# Supplementary material for: The association between social factors and COVID-19 protective behaviors and depression and stress among midwestern US college students
Source: PLoS One. 2022 Dec 19;17(12):e0279340. doi: 10.1371/journal.pone.0279340 (PMC9762587; doi:10.1371/journal.pone.0279340)
Supplement: S1 Data — (XLSX) [file pone.0279340.s001.xlsx]

## Sheet: Sheet1
rgDepScale	PerceivedStressScale2	born_sex	credit_hrs_n	credit_hrs_in_person	f_2_f_job	ecig_values	r_u_drink_people_n	r_avoid_social_event2	rstay_home2
0	9	1	1	0	0	0	1	0	3
1	20	1	6	0	0	0	0	3	3
1	23	2	16	3	1	2	5	2	1
0	18	2	13	1	0	0	2	2	2
1	31	2	13	0	0	0	1	3	3
0	18	1	14	9	0	0	20	1	0
0	17	2	14	3	0	0	6	1	2
0	19	2	15	9	0	2	10	1	2
0	26	2	13	3	1	2	2	3	0
1	26	2	15	0	0	0	3	3	3
0	16	2	12	3	1	0	5	1	0
0	25	2	16	3	0	0	3	2	3
0	20	1	12	6	0	0	6	2	1
1	26	2	8	4	0	0	0	3	3
0	9	2	16	2	0	0	0	3	0
1	25	2	13	3	1	0	4	3	2
1	27	2	14	0	0	0	0	1	0
1	18	2	9	6	1	2	2	2	2
0	8	1	14	6	0	0	2	2	1
0	12	2	15	0	1	2	5	0	0
1	24	1	15	0	0	2	4	2	2
0	17	2	17	0	1	0	3	2	0
1	28	2	15	4	0	0	5	0	3
1	15	1	12	3	1	0	1	2	1
0	17	1	15	3	0	0	0	2	2
0	19	2	17	3	0	2	4	1	2
0	16	2	16	6	1	1	3	0	0
0	17	1	15	3	0	1	3	3	3
1	29	2	14	0	0	0	3	3	3
1	20	2	14	0	0	0	0	3	3
0	10	2	15	0	0	0	1	0	2
0	10	2	15	3	1	0	0	3	0
0	18	1	15	0	0	2	15	0	0
1	26	2	16	2	1	0	0	3	0
0	16	2	14	3	0	2	8	1	2
0	4	2	18	0	0	0	0	2	3
0	11	2	17	4	0	0	10	3	1
0	24	2	15	5	1	0	2	3	0
1	25	1	15	3	0	0	2	2	0
1	24	2	13	3	0	0	4	1	0
1	26	2	15	1	1	2	4	2	0
1	15	2	15	0	0	1	5	1	3
0	15	2	12	3	0	1	7	3	3
1	27	2	13	3	1	1	4	3	2
0	23	1	15	0	1	0	3	2	3
0	15	1	12	6	1	0	4	2	0
0	7	2	12	3	0	0	1	2	1
0	21	2	15	9	0	0	3	2	0
1	18	2	12	0	0	2	4	1	2
1	18	2	19	0	0	0	3	3	3
0	11	2	17	3	0	0	2	1	0
0	16	2	15	9	0	0	3	0	1
0	10	2	15	3	0	0	0	3	1
0	12	2	15	12	0	2	10	0	2
0	12	2	14	3	0	0	8	1	3
0	20	1	16	0	0	0	1	1	3
0	24	1	15	12	0	2	5	3	1
1	21	2	11	9	0	2	0	3	2
1	31	2	15	0	1	0	4	3	0
1	22	2	16	0	0	0	5	2	3
1	19	2	18	0	1	0	0	1	0
0	19	2	15	3	0	0	10	1	0
0	20	2	14	5	0	0	3	3	0
0	18	2	15	6	1	0	5	3	2
0	12	2	15	0	0	0	4	1	0
0	19	2	12	9	0	0	12	1	0
0	16	2	14	0	1	1	4	1	0
0	17	2	17	3	0	0	0	3	1
1	21	1	18	9	0	2	12	0	0
0	19	2	15	6	0	0	5	2	0
1	29	1	18	6	1	2	3	0	1
1	23	2	12	3	0	0	0	2	2
0	18	1	15	2	1	0	6	1	1
0	14	1	15	9	0	0	5	2	1
0	13	2	13	10	1	0	15	1	0
1	25	2	18	0	1	1	6	1	2
1	18	2	15	0	1	0	3	3	0
0	28	2	12	3	1	0	4	3	3
1	20	2	13	0	0	0	0	2	0
1	22	2	12	0	1	0	0	1	0
1	29	2	14	0	1	0	0	2	2
0	19	1	16	4	0	0	3	3	0
1	26	2	20	4	0	0	5	3	0
0	15	1	19	6	1	0	3	2	1
0	17	1	15	12	0	0	5	2	3
1	28	1	15	6	0	0	5	2	2
0	21	1	18	3	1	2	3	2	2
0	21	2	16	9	0	0	4	1	1
1	18	1	12	3	0	0	6	1	2
0	9	2	13	9	0	0	5	2	0
1	20	1	19	9	0	0	8	1	1
0	19	1	12	2	1	2	0	1	0
1	24	1	13	4	1	1	1	0	0
0	17	2	17	6	1	0	10	1	0
0	9	2	12	5	0	0	3	0	0
1	16	2	13	6	1	0	2	3	3
0	16	2	12	0	0	0	7	2	2
0	14	1	17	5	1	0	0	1	0
0	12	2	13	0	0	2	10	2	0
1	29	2	16	1	0	2	10	1	0
0	19	1	16	0	0	0	7	1	0
1	26	2	16	1	0	2	3	2	3
1	34	2	9	0	1	0	1	3	0
0	16	2	13	10	1	0	0	3	0
0	14	1	14	0	0	1	5	0	0
0	18	2	16	7	1	2	10	2	0
0	17	1	18	0	0	0	6	3	3
0	22	2	17	3	1	0	0	3	0
1	14	2	19	2	0	0	3	1	0
0	14	1	12	3	1	2	1	0	0
0	10	1	18	0	0	0	0	3	3
0	18	2	17	3	1	0	10	2	1
0	19	1	15	1	0	0	5	0	0
0	4	2	16	4	0	0	0	0	0
0	15	2	14	0	1	0	20	2	2
1	21	2	14	3	0	0	0	2	2
0	18	1	14	0	1	0	7	2	0
1	20	1	12	0	0	0	0	1	3
0	23	1	18	5	0	0	0	3	2
1	18	1	12	2	0	2	15	0	0
0	26	1	15	6	1	0	15	0	0
0	22	2	12	0	1	0	0	3	1
1	18	2	12	6	0	0	1	2	2
0	13	1	14	3	0	0	6	1	0
1	16	2	16	4	1	0	3	3	1
0	22	2	15	0	0	0	15	2	3
0	17	1	15	12	1	0	4	0	0
0	9	2	15	6	0	2	10	2	1
0	21	2	17	0	0	0	6	0	0
1	25	2	15	2	0	2	8	1	2
1	27	2	12	3	0	0	3	2	2
0	8	2	16	0	1	0	5	2	3
0	15	1	12	3	0	0	10	2	0
1	17	2	12	3	1	0	5	3	0
1	26	1	14	4	1	2	1	0	0
0	7	1	17	6	0	0	6	2	0
1	17	1	14	3	1	0	0	3	1
0	15	2	15	3	1	0	0	3	1
1	25	2	15	1	0	2	20	1	2
0	19	1	14	0	1	0	5	2	2
1	20	2	15	3	1	2	0	3	0
1	33	2	12	3	1	2	0	0	0
0	17	1	16	3	0	0	10	2	3
1	38	2	16	3	0	0	6	1	3
0	12	1	14	0	0	0	2	3	3
1	26	2	13	3	1	0	4	1	0
0	20	2	15	5	0	0	10	1	3
1	20	2	16	0	0	0	3	2	0
0	18	2	15	3	0	2	3	3	3
0	20	2	12	9	0	0	1	3	0
0	18	1	14	2	1	0	4	0	2
1	17	2	13	0	0	0	10	2	0
0	15	2	16	0	0	2	15	3	3
0	21	1	12	2	0	0	4	3	3
1	23	1	12	8	1	0	3	3	0
0	16	1	15	6	1	2	6	2	0
1	19	2	13	6	0	0	10	2	0
0	21	1	13	0	0	0	0	1	3
1	24	2	13	3	1	2	2	2	1
1	24	2	15	3	0	2	0	2	2
0	17	2	15	3	0	0	6	0	0
1	24	2	15	6	0	1	3	0	1
1	29	2	15	0	1	0	0	3	2
0	14	1	16	0	0	2	6	1	0
1	31	2	20	9	1	0	1	0	0
1	23	1	16	6	1	2	3	1	0
1	21	2	13	0	0	0	0	3	0
0	20	2	9	9	0	0	5	1	2
1	16	1	13	6	0	2	4	2	2
0	17	2	12	3	0	2	10	3	3
1	26	2	14	6	0	1	6	1	2
1	24	2	15	0	0	1	6	2	3
0	16	2	15	0	0	0	3	3	3
0	14	2	15	3	0	1	4	3	0
0	13	1	19	1	0	0	5	1	3
0	9	1	15	3	1	1	0	2	1
0	20	1	18	6	0	0	3	2	2
1	20	2	19	3	1	0	4	0	1
1	19	2	15	0	0	0	5	2	1
0	16	2	14	0	0	1	20	3	3
1	26	1	15	0	1	2	3	0	3
0	18	1	12	0	1	2	5	1	1
1	28	2	15	1	0	0	2	2	2
1	30	2	15	4	0	0	3	3	0
0	15	2	15	6	1	0	0	1	0
1	21	1	22	2	1	0	5	0	0
0	10	1	16	3	0	2	4	3	3
0	17	2	15	3	0	2	4	3	3
1	19	2	12	3	0	0	5	1	0
0	6	2	20	10	0	0	0	2	2
1	27	2	16	5	1	0	0	3	0
0	25	2	16	0	1	0	6	3	0
0	13	2	16	6	0	0	3	3	3
1	20	2	18	3	0	2	15	1	0
0	11	2	18	0	1	0	5	1	3
1	27	1	16	3	1	0	18	2	2
1	21	2	19	3	0	2	3	1	1
0	12	2	12	6	0	0	0	3	1
1	17	2	16	1	0	0	0	1	0
0	11	2	16	3	0	0	5	2	1
0	16	2	15	0	0	2	7	2	2
0	7	2	18	0	0	0	3	3	3
1	19	2	12	0	0	0	4	3	3
1	24	2	16	0	1	0	0	3	3
1	27	2	16	3	0	0	0	2	2
0	15	1	14	3	0	1	4	1	2
1	22	2	15	0	0	0	4	2	2
0	17	2	15	3	0	0	0	1	1
0	9	1	13	0	0	0	8	1	2
1	19	2	17	0	0	0	5	2	2
1	20	2	21	4	0	0	5	0	2
1	22	2	18	0	1	2	6	2	1
0	7	2	18	0	0	1	2	2	3
1	35	2	15	3	0	0	5	1	1
0	25	2	18	3	0	0	0	2	0
0	12	2	16	0	1	0	0	2	0
1	22	2	15	0	0	0	0	2	2
0	21	1	15	6	0	0	4	3	2
0	14	1	21	3	1	0	1	3	0
0	18	1	15	6	1	0	0	3	0
1	33	2	15	0	0	2	2	2	3
1	23	2	18	0	1	0	3	2	2
0	12	1	18	6	0	2	0	2	0
0	18	2	15	1	0	0	15	0	3
1	23	2	15	0	1	0	0	3	0
0	6	1	15	1	0	0	6	1	0
0	13	1	16	3	0	1	10	2	0
1	31	2	14	3	0	0	0	2	3
1	26	2	21	3	0	0	0	3	3
0	21	1	15	0	0	0	5	1	2
0	18	2	14	3	0	0	0	2	1
0	13	1	14	0	0	0	2	0	3
1	20	2	16	3	0	0	0	1	0
1	26	1	17	1	0	0	3	0	2
0	22	1	13	4	0	2	5	3	1
1	27	2	18	0	0	0	0	3	2
0	12	1	16	0	0	0	10	0	1
1	12	2	19	6	0	1	0	2	0
0	12	2	17	6	0	0	0	2	2
1	29	2	17	3	0	1	5	1	2
0	8	1	18	7	0	2	12	2	1
0	24	1	14	0	0	2	10	2	3
1	26	2	12	2	1	0	0	0	0
1	27	2	15	1	0	2	5	1	1
1	33	2	15	0	0	0	2	3	0
0	15	2	15	1	1	0	0	3	2
1	20	2	12	0	0	0	10	1	2
0	14	1	12	0	0	2	6	0	0
0	10	2	19	12	0	0	3	3	3
1	21	2	15	0	1	0	5	3	2
1	16	2	16	3	1	2	9	1	0
0	17	1	18	0	1	2	5	1	0
0	7	1	14	3	0	1	7	3	2
1	27	2	18	1	0	0	5	3	3
1	22	2	15	6	0	0	0	3	0
0	16	2	15	0	1	1	0	3	0
0	10	1	13	0	0	2	0	1	0
1	30	2	13	3	0	2	5	2	2
1	23	2	16	1	0	2	1	2	2
1	24	2	11	0	1	0	1	2	0
0	9	1	17	0	0	0	5	1	1
0	19	2	15	6	0	0	6	3	3
0	14	1	14	0	0	2	3	1	3
0	13	2	20	4	0	0	0	3	1
0	9	2	16	3	1	0	10	1	2
0	13	2	15	0	0	0	4	3	3
0	18	2	15	6	0	0	0	2	0
1	17	2	20	3	1	0	2	3	0
0	17	2	5	1	0	0	0	1	1
0	16	1	12	0	1	0	0	1	0
1	35	2	14	5	0	0	0	3	2
1	18	1	14	0	0	0	2	1	3
0	15	1	16	0	0	1	8	0	3
0	16	2	14	1	0	0	3	1	0
0	12	2	15	3	0	0	0	2	2
1	23	2	17	8	0	0	0	2	0
0	16	1	17	3	0	2	0	3	3
1	24	2	18	1	1	2	3	1	0
1	19	1	15	3	0	0	0	1	1
1	19	1	15	0	0	0	5	2	0
0	13	2	15	3	0	0	10	2	0
0	20	1	17	3	0	0	4	2	2
0	7	2	17	3	0	1	0	3	0
0	13	2	17	0	1	0	1	0	3
0	11	1	14	3	0	2	15	3	3
0	3	2	15	3	0	0	3	2	2
0	11	2	14	3	0	2	6	1	0
0	11	1	16	0	1	1	8	0	2
1	30	2	18	3	0	0	5	1	1
1	25	2	15	1	1	0	0	3	0
0	21	1	14	1	0	0	2	2	1
0	16	1	16	1	0	0	3	1	1
1	27	2	19	6	1	0	0	0	0
1	22	2	16	3	0	1	4	2	3
1	23	2	14	1	1	0	0	0	0
0	16	1	12	5	0	1	0	0	1
1	17	2	15	3	0	0	6	2	3
1	25	2	16	3	1	0	0	1	2
1	21	2	16	3	0	0	0	2	1
0	14	1	16	3	0	0	0	2	2
0	19	1	13	1	0	2	9	2	3
0	30	2	15	6	0	0	10	3	3
1	18	2	15	9	0	0	0	1	1
0	16	2	15	6	0	0	0	3	0
0	15	2	15	2	0	0	0	3	2
1	20	1	13	0	0	1	5	2	3
0	16	2	15	0	0	0	5	3	3
0	14	1	17	3	0	0	0	3	3
1	28	2	20	0	1	0	0	0	1
0	21	1	20	0	0	1	0	3	3
0	18	2	16	3	0	0	0	2	0
0	11	1	15	3	0	0	4	3	3
0	24	2	14	0	0	2	15	0	0
1	23	1	17	4	0	0	6	1	0
0	18	1	18	2	0	0	0	2	0
0	17	1	17	3	0	0	0	0	0
1	26	2	12	0	1	1	2	1	1
0	24	2	13	6	0	0	3	1	0
0	18	2	18	3	0	0	10	1	2
0	22	2	15	6	0	0	15	3	3
1	18	1	17	6	0	0	4	0	0
1	15	1	19	5	0	0	0	3	1
0	19	1	12	2	0	1	10	0	1
0	6	2	18	0	1	0	8	0	1
0	24	2	12	6	0	0	0	1	0
0	16	2	16	3	0	0	0	0	0
0	13	1	14	4	0	0	0	2	0
1	24	1	16	4	0	0	0	1	0
0	19	2	14	4	0	0	5	0	0
1	12	1	15	0	0	0	3	1	0
1	23	2	16	3	0	2	3	3	3
0	25	2	19	5	0	0	5	2	2
0	19	1	15	0	0	0	0	1	1
0	10	1	19	3	0	0	8	2	0
0	11	1	18	2	0	2	7	1	3
0	7	2	15	0	0	0	2	3	3
1	28	1	15	9	0	1	2	2	0
1	21	2	17	3	0	1	5	1	0
0	19	1	19	3	0	2	10	1	1
0	13	1	13	1	0	0	0	2	3
0	13	2	16	1	0	2	10	0	0
1	12	1	12	3	0	1	0	3	1
0	24	1	15	1	0	2	0	2	1
1	22	1	13	2	0	2	4	0	0
0	19	2	14	5	0	0	0	0	1
1	29	2	16	3	0	0	0	3	3
0	18	2	16	3	0	1	5	1	0
0	10	1	15	3	0	0	0	0	3
0	14	2	14	2	0	0	56	1	1
0	10	2	14	0	0	0	0	2	0
0	10	2	17	0	1	0	1	3	0
0	9	2	16	3	0	2	5	2	0
0	16	1	16	0	0	0	50	0	0
0	11	2	17	3	0	0	0	2	0
0	14	2	17	3	0	0	6	1	0
0	16	2	13	1	0	2	4	1	2
0	11	2	15	4	0	0	0	3	0
0	22	2	17	3	0	2	5	0	1
0	28	1	15	1	1	0	0	3	0
0	7	1	13	0	0	1	5	0	3
0	13	2	15	5	0	0	10	2	0
0	18	2	19	4	0	0	0	1	2
0	6	1	15	0	0	0	0	2	0
1	25	1	19	0	0	0	5	0	3
1	19	2	15	0	0	0	4	1	0
0	11	2	15	3	0	0	1	0	1
1	20	1	14	0	0	0	0	1	2
0	13	2	15	3	0	0	6	2	3
0	12	1	14	4	1	0	0	3	2
1	35	2	14	0	1	2	0	3	0
1	35	2	15	3	0	0	2	3	2
1	22	2	19	0	1	0	0	3	3
1	19	2	14	1	0	0	0	0	0
1	23	2	15	0	0	0	0	3	3
0	25	2	15	3	0	2	6	2	2
0	10	2	16	6	0	0	5	2	0
0	15	1	15	6	0	2	6	1	0
1	23	2	17	0	0	0	1	2	3
0	20	1	15	3	0	1	2	3	3
1	16	2	15	7	0	0	5	2	1
1	22	1	18	0	0	2	11	2	3
0	12	2	15	0	0	0	9	0	0
1	22	2	15	3	0	0	0	2	2
1	25	2	12	0	0	0	0	3	3
0	18	2	15	2	0	0	3	1	0
1	25	2	12	0	1	1	0	3	0
0	20	2	16	2	0	0	6	3	3
0	2	2	15	0	1	0	0	0	0
0	12	2	12	10	0	0	3	2	0
1	25	2	17	3	1	0	1	3	0
1	23	2	15	7	0	0	6	2	1
0	7	1	13	0	0	0	0	0	3
0	10	1	14	1	0	1	8	0	3
0	8	2	20	3	1	0	3	1	0
0	14	2	12	3	0	0	4	3	3
1	21	2	15	8	0	0	2	1	1
0	11	1	13	3	0	0	6	0	2
0	25	2	14	0	0	0	0	3	1
0	10	1	15	9	0	2	10	1	2
1	18	2	15	6	0	2	0	2	1
0	17	1	12	0	1	0	3	2	0
0	11	1	16	9	0	0	1	3	0
0	21	2	19	0	0	0	1	3	3
0	10	2	15	3	1	0	0	3	2
1	21	2	14	3	0	1	4	1	2
1	24	1	16	6	1	0	2	2	0
1	37	2	13	1	0	2	0	3	3
1	23	2	16	3	0	1	5	0	0
0	12	2	15	12	0	0	25	0	0
0	15	1	16	2	0	1	0	0	3
0	20	2	12	0	0	0	3	2	3
0	19	1	17	3	0	2	8	2	0
0	22	2	18	4	0	0	4	1	1
0	16	2	18	3	0	0	0	1	0
0	4	2	19	0	0	0	10	1	0
0	18	1	12	3	0	0	7	1	0
1	25	2	17	5	0	0	0	2	0
0	10	1	16	0	0	2	15	1	2
0	19	2	13	3	0	0	12	2	0
1	11	1	19	0	0	0	0	2	0
0	10	2	13	4	0	0	0	3	2
1	27	2	17	9	0	0	4	2	0
1	26	2	16	2	0	0	1	1	3
1	26	2	9	3	1	1	3	1	1
1	25	2	14	6	0	0	5	1	1
1	19	1	15	8	0	0	4	3	0
1	25	2	15	0	0	2	5	1	0
0	14	2	16	12	0	0	3	3	1
0	16	2	15	0	1	1	5	0	1
1	35	2	16	0	1	0	0	3	3
1	21	2	13	2	0	0	3	0	1
0	19	2	15	0	1	2	0	3	0
0	13	1	14	5	0	1	20	0	0
0	9	2	12	3	1	0	0	3	3
1	22	2	12	3	1	0	3	2	3
0	17	2	15	0	0	2	6	2	0
0	14	2	20	0	0	0	5	3	3
1	28	2	16	0	0	0	0	3	3
0	14	1	13	0	0	2	8	3	0
0	15	1	15	1	0	0	0	0	1
0	14	2	12	3	0	0	15	2	3
1	17	2	16	6	0	0	0	3	3
1	26	2	8	7	1	0	0	1	0
0	18	2	15	3	0	0	10	2	2
1	26	2	17	3	1	0	1	3	3
0	5	2	15	6	0	2	6	2	0
0	20	2	15	0	1	2	20	3	3
0	9	1	12	3	0	0	0	3	3
1	27	2	15	6	0	2	10	2	3
1	18	1	12	0	0	2	5	3	3
1	30	2	12	0	0	2	4	3	1
0	20	1	15	3	0	2	6	1	1
0	6	1	15	3	0	1	6	1	0
1	19	2	18	0	0	0	0	3	3
0	6	1	15	0	0	0	10	0	3
1	35	2	17	3	1	0	0	1	3
1	18	1	16	0	0	2	2	3	0
0	24	2	15	3	0	0	0	3	1
0	10	1	15	5	0	0	5	1	0
0	5	1	14	0	0	2	10	0	0
1	19	1	16	3	0	0	0	1	2
0	10	2	15	3	0	0	0	3	2
1	28	2	16	0	0	0	2	0	3
1	14	1	18	9	0	2	2	2	1
0	27	2	15	6	0	2	2	0	2
0	13	1	14	0	0	2	10	2	2
0	14	2	16	9	1	0	0	3	3
0	26	2	15	3	1	1	4	0	0
0	12	2	12	6	0	0	5	2	0
0	14	1	15	3	0	0	15	0	1
0	14	1	17	0	0	0	3	0	2
0	20	1	16	0	0	0	5	2	2
1	22	2	14	3	1	1	2	2	0
0	16	1	16	3	0	0	4	2	3
1	20	2	18	6	1	2	3	3	0
0	10	2	15	0	0	0	7	0	0
1	27	2	18	3	0	1	5	1	0
0	5	1	13	0	0	0	0	2	3
0	1	1	16	0	0	0	5	1	3
1	16	2	17	12	1	1	1	2	2
1	20	1	17	0	1	2	0	3	2
0	8	2	12	3	0	0	0	3	0
1	34	2	18	6	0	0	0	3	1
0	15	2	18	0	0	0	0	3	3
0	7	2	15	1	0	0	10	1	0
0	16	2	15	0	0	0	0	3	2
0	22	2	15	0	1	2	2	0	2
1	12	1	11	3	0	0	0	2	2
1	19	1	15	0	1	0	5	3	3
0	7	2	18	0	0	0	10	1	0
1	22	1	15	5	0	0	0	3	2
1	21	2	15	1	0	0	2	1	3
0	23	2	15	5	0	0	5	1	1
0	19	2	17	6	0	0	5	2	0
0	8	2	18	9	0	0	2	0	0
1	28	1	17	10	0	0	0	1	0
1	21	2	15	0	0	0	0	1	2
0	12	2	15	6	0	0	0	1	0
1	15	2	13	10	1	0	25	3	3
0	13	1	13	0	0	0	5	3	3
1	23	2	18	3	1	0	3	3	0
1	24	2	12	0	0	0	6	3	3
0	15	1	15	3	0	2	4	2	0
0	25	2	14	3	1	0	0	2	2
1	18	2	17	6	1	0	0	3	0
1	35	1	16	1	1	0	0	0	3
1	17	2	15	2	0	0	0	3	2
0	16	2	15	0	0	0	5	1	0
0	16	1	15	1	0	2	5	3	3
0	16	2	16	0	0	0	0	1	3
1	21	2	15	0	1	0	0	2	1
0	14	1	15	9	0	0	4	2	2
1	19	2	14	3	0	2	4	3	1
0	20	1	17	9	0	0	0	2	0
1	23	2	16	6	1	0	8	2	2
0	21	1	13	0	1	2	2	0	3
0	17	2	15	0	1	1	7	3	3
0	10	2	15	4	0	0	10	0	1
1	24	2	12	3	1	0	0	3	2
0	17	1	15	0	0	0	2	0	1
1	27	1	16	1	1	2	4	1	0
1	22	1	19	9	0	1	10	0	0
1	23	2	15	0	1	0	2	2	1
0	16	2	16	6	0	2	5	2	1
0	3	1	15	3	0	2	8	1	0
0	11	2	15	6	1	2	7	1	1
0	14	2	14	0	0	0	0	2	3
0	11	2	15	3	0	0	5	3	0
0	18	1	16	3	1	0	0	0	2
0	15	1	16	3	0	0	0	0	3
1	20	2	15	9	0	0	0	1	0
0	15	2	20	9	0	0	0	1	1
0	22	2	12	0	1	0	1	3	0
0	16	2	16	0	0	0	0	3	3
0	22	2	17	0	0	0	4	3	3
1	20	2	15	0	1	0	0	3	0
0	7	1	16	0	0	0	0	2	3
0	21	2	15	0	0	0	2	0	0
1	21	1	18	12	0	2	0	2	0
1	21	1	18	2	0	2	5	1	2
1	29	2	16	3	0	0	3	2	2
1	25	2	18	12	0	0	5	1	0
1	22	2	15	3	0	0	0	2	3
0	17	2	16	0	0	0	5	2	3
1	19	2	15	3	0	0	4	2	2
1	18	1	15	6	0	0	5	1	1
0	6	1	12	0	0	0	5	0	0
0	24	2	15	3	0	0	10	0	0
1	21	2	12	3	1	0	2	2	0
1	22	2	19	3	1	0	3	3	0
1	20	2	16	1	0	0	6	0	1
0	20	2	15	0	0	0	0	0	0
0	12	1	15	6	0	0	0	0	0
0	11	2	16	3	1	0	0	2	2
0	19	1	14	1	0	0	0	3	3
0	14	1	17	0	0	0	5	3	3
1	17	1	19	2	0	0	0	3	3
0	24	2	15	3	1	0	0	2	0
0	23	1	17	11	0	0	1	1	2
0	18	2	16	1	0	0	20	1	0
0	18	1	15	12	0	0	3	2	1
0	13	2	15	0	0	2	6	1	2
0	17	2	12	0	0	0	4	3	3
0	17	2	14	2	1	0	0	2	2
0	12	1	16	1	0	0	0	1	0
1	28	2	15	3	0	0	0	3	0
0	19	2	15	0	0	2	7	1	0
1	26	2	18	0	0	0	0	2	0
1	25	2	12	0	1	0	2	3	3
0	20	1	17	0	1	1	3	3	3
1	24	2	15	3	0	0	2	2	2
1	18	2	15	3	0	0	0	3	3
1	23	2	14	0	1	0	1	2	0
1	28	1	19	0	1	0	0	3	3
1	20	2	12	12	1	2	5	0	0
0	18	1	17	1	0	0	0	3	3
1	23	1	15	0	0	0	6	0	3
0	26	2	18	11	0	0	10	2	0
1	19	1	13	0	0	1	5	2	1
0	9	2	15	2	1	0	3	2	0
0	9	2	17	6	1	0	1	2	0
1	17	2	16	6	0	0	0	2	0
0	17	2	15	3	0	1	10	2	2
0	19	2	18	0	0	0	5	1	0
0	12	2	17	2	1	2	2	0	0
0	16	2	18	1	1	0	1	2	0
0	14	1	15	6	0	1	0	1	1
0	6	1	15	3	0	0	0	3	3
1	18	2	16	1	0	0	0	1	0
0	12	1	13	0	0	2	10	1	0
1	19	2	16	0	1	2	6	1	0
0	13	1	15	3	1	0	0	0	0
0	13	2	17	2	0	0	0	2	1
1	22	2	15	3	0	2	10	0	0
1	24	2	12	0	0	0	2	2	3
1	25	2	17	8	0	0	4	2	2
0	16	1	15	6	1	0	4	2	2
1	29	2	15	6	0	1	8	2	2
1	17	2	14	0	0	0	4	3	3
1	14	2	15	0	1	0	2	3	1
1	17	2	15	3	0	0	5	1	0
0	16	1	16	0	0	0	0	1	3
1	26	2	13	0	1	0	0	3	3
1	25	1	16	6	0	0	6	0	0
0	20	2	17	0	1	0	0	0	0
0	20	1	16	3	0	0	1	0	0
1	23	2	12	0	0	0	5	1	2
0	16	1	15	3	1	1	10	1	0
1	27	2	9	0	1	2	3	3	3
0	19	2	16	0	0	2	15	0	0
0	14	2	18	6	1	2	0	3	1
0	24	2	16	4	0	2	4	1	0
0	22	2	14	0	0	1	4	1	3
0	17	2	16	5	1	0	2	1	1
1	16	1	12	3	0	2	5	1	2
0	9	1	9	0	1	0	2	3	3
0	9	1	17	6	0	2	4	3	0
1	26	2	15	0	0	0	4	0	3
1	20	2	10	7	0	0	1	1	0
0	13	2	16	0	0	2	20	1	2
0	21	2	17	5	0	2	3	1	0
1	17	1	14	3	0	0	1	3	3
0	11	2	15	3	1	0	5	2	0
0	14	1	15	3	0	0	0	2	2
1	17	2	17	0	1	0	1	3	0
0	12	1	17	0	0	0	0	3	3
0	17	2	21	16	1	0	4	1	1
1	21	2	15	3	1	0	6	2	1
1	15	2	16	6	0	0	0	3	3
1	29	2	15	4	0	1	10	1	1
0	14	2	15	9	0	0	3	3	3
0	22	2	15	3	0	0	5	0	1
1	22	2	14	6	0	0	3	3	3
0	14	1	6	0	0	0	0	2	0
0	18	1	12	10	0	0	0	0	0
1	20	2	14	8	0	0	0	3	3
0	21	2	17	3	0	0	0	2	3
0	18	2	17	5	0	0	2	1	2
0	16	1	15	5	0	0	5	1	0
0	16	2	16	9	0	0	0	2	2
0	18	1	15	0	0	0	0	2	2
0	19	1	14	2	0	0	5	0	0
1	13	2	14	4	1	2	5	3	0
0	8	1	16	0	0	0	6	3	3
1	15	1	15	3	1	0	5	3	0
0	13	1	16	0	0	2	0	2	3
1	18	2	17	3	0	1	3	0	3
1	22	2	15	7	1	0	0	2	0
1	21	2	15	2	0	0	0	2	0
1	26	2	15	6	1	2	1	2	1
0	17	2	13	0	1	0	0	0	0
0	13	1	15	3	0	0	0	1	2
0	15	2	14	3	0	0	6	1	2
0	5	1	15	2	0	2	4	1	2
1	13	2	15	3	0	1	12	1	0
0	16	1	12	0	0	0	1	0	3
0	13	2	15	6	0	1	5	3	1
1	22	2	15	1	0	2	15	0	0
1	23	1	17	12	0	0	3	0	0
0	16	1	15	3	0	0	10	0	0
0	9	2	12	3	0	0	0	2	0
1	31	2	14	0	0	0	10	0	3
1	22	2	16	0	0	2	5	2	0
0	21	2	12	1	1	0	0	0	0
0	22	2	18	3	1	1	4	1	0
1	20	2	17	3	0	0	0	3	2
0	11	1	15	0	1	2	0	0	0
1	28	1	22	0	0	0	0	1	0
0	18	1	15	0	0	2	6	0	0
1	16	2	16	1	1	0	0	3	1
1	17	2	18	6	0	0	2	0	0
1	25	2	16	1	1	0	0	3	3
0	16	2	15	6	0	0	4	0	0
0	25	2	17	4	1	0	3	1	0
0	6	2	14	0	0	2	5	0	1
1	21	2	14	1	0	0	4	3	0
0	20	2	18	3	1	0	10	2	2
1	30	2	16	9	0	2	0	2	1
0	14	2	16	0	0	0	4	1	0
1	18	2	15	6	1	0	5	0	1
0	16	1	13	4	0	0	15	0	0
0	22	1	16	3	1	0	0	1	2
0	15	2	18	12	0	0	5	3	1
1	17	1	15	9	0	0	4	0	2
0	14	2	14	5	0	0	5	1	3
1	16	1	18	3	0	2	6	0	1
0	16	1	13	5	1	0	5	1	0
1	19	2	13	1	0	1	5	0	0
0	21	2	17	3	0	0	4	1	2
1	22	1	15	0	0	1	0	0	0
1	16	2	18	9	0	0	3	0	0
0	12	2	15	3	0	0	3	3	3
1	20	2	16	0	1	2	0	2	0
0	13	1	15	0	0	2	1	0	3
1	20	2	14	6	1	0	0	3	0
1	16	1	17	0	0	0	3	1	1
0	15	2	15	0	1	0	10	1	3
1	24	2	17	9	0	0	6	3	1
1	29	2	18	3	0	0	3	3	2
0	16	1	13	0	1	2	5	1	0
1	17	2	15	6	0	0	0	3	0
0	6	2	20	0	0	0	0	1	0
0	9	1	8	0	0	0	5	3	3
1	26	2	12	0	1	0	0	2	1
1	24	1	20	6	0	0	0	2	0
0	13	1	15	9	0	0	3	3	0
0	15	2	13	0	0	0	0	3	3
1	21	1	14	0	0	0	0	3	0
1	25	1	15	0	0	2	7	3	3
0	5	2	13	0	0	0	0	2	1
0	3	1	20	9	0	0	0	3	0
0	11	2	15	0	1	0	0	1	0
1	25	2	16	0	1	0	0	2	2
1	26	2	21	3	1	0	0	3	0
0	12	1	17	2	1	0	0	3	1
1	25	1	12	6	0	0	3	1	2
0	10	1	13	0	0	0	0	1	0
1	35	1	12	9	1	2	0	2	2
1	24	2	15	0	0	0	3	3	3
1	27	1	18	0	0	0	0	0	0
0	0	1	15	0	0	0	6	1	3
0	16	2	18	1	0	0	5	2	0
0	6	1	15	5	0	0	5	1	0
1	33	2	16	0	0	0	0	1	2
0	21	2	17	0	0	0	4	3	3
0	13	1	13	1	0	2	2	0	0
0	14	2	15	3	0	2	0	0	3
1	18	2	15	0	1	2	7	0	0
1	26	2	14	3	1	0	3	2	1
1	19	2	14	0	0	0	0	0	0
0	19	1	13	0	1	1	0	1	2
1	21	2	16	0	0	0	3	1	0
0	18	2	15	8	1	2	2	1	0
1	25	2	14	0	0	1	4	0	3
1	26	2	18	10	0	0	0	1	3
1	25	2	14	3	0	2	5	3	3
1	14	1	15	6	0	0	0	1	0
0	10	2	15	3	0	0	0	3	0
0	22	1	15	12	0	0	0	3	0
1	29	2	15	3	0	0	0	3	3
1	20	1	15	6	0	2	4	2	0
0	16	2	15	6	0	0	5	3	3
0	12	1	15	0	1	1	4	1	1
1	12	2	15	8	1	0	2	2	0
0	13	2	16	3	0	0	0	3	2
1	19	1	17	4	0	2	7	2	0
1	28	2	19	6	0	0	0	0	0
0	21	2	15	6	0	0	3	2	2
1	26	2	17	0	1	0	0	2	2
0	19	1	16	3	0	0	2	2	1
1	27	1	12	6	1	1	4	2	0
0	21	2	15	0	1	0	10	1	3
0	16	2	15	3	0	0	5	1	1
0	20	2	12	5	0	0	3	2	0
1	24	2	15	0	0	0	0	3	0
0	9	1	16	3	0	0	3	1	0
0	9	1	15	0	0	0	0	3	1
0	6	1	14	2	0	0	3	3	3
1	21	2	15	3	0	0	20	3	3
0	19	2	20	6	1	0	0	2	1
1	26	2	18	3	1	0	1	3	0
0	12	1	15	0	0	0	0	2	2
0	12	2	17	7	1	0	0	3	1
1	20	2	15	0	0	0	0	3	3
0	8	1	15	5	0	2	10	0	0
0	22	1	14	1	0	0	3	1	1
0	18	1	15	7	0	0	2	3	3
1	28	2	13	3	0	0	0	3	0
1	32	2	15	0	0	0	5	0	3
1	30	1	12	3	1	1	5	2	0
1	23	2	15	6	0	0	6	1	0
0	17	2	20	6	1	0	0	2	2
1	20	1	13	0	0	0	4	0	0
1	14	2	15	3	0	0	0	3	3
1	12	1	16	3	0	0	8	1	3
0	16	1	15	6	0	0	0	1	0
1	18	2	17	0	0	0	1	2	3
0	8	1	17	1	1	0	6	0	0
0	0	1	13	3	0	0	0	3	2
1	24	2	12	3	0	1	5	3	0
1	29	2	13	5	0	1	2	1	3
0	21	2	18	0	0	2	6	2	3
1	20	2	17	0	1	2	5	1	0
1	23	1	15	6	0	2	4	3	2
1	25	1	16	0	1	0	0	2	2
1	32	2	17	0	0	0	5	2	0
1	24	2	16	1	0	0	0	2	2
0	13	2	13	3	0	0	6	0	0
0	16	1	13	0	0	1	10	0	0
0	15	1	18	5	1	0	0	2	0
0	12	2	15	0	1	1	3	1	0
1	19	2	16	0	0	1	10	1	2
0	20	1	16	0	0	0	0	2	3
0	13	2	17	3	1	0	0	1	0
1	23	2	15	3	0	1	8	2	2
0	20	2	19	12	0	0	0	0	0
0	11	2	15	4	0	1	10	1	0
1	27	1	15	12	0	0	4	0	0
0	18	2	19	0	0	0	5	0	3
0	15	2	14	5	0	0	10	1	3
1	28	2	16	3	0	2	4	1	0
1	17	1	18	6	0	2	10	1	2
1	19	2	15	0	1	0	4	3	1
1	29	2	13	0	1	0	0	3	3
0	12	1	15	6	0	0	10	0	0
1	23	2	16	10	1	0	0	2	3
1	19	2	15	3	0	2	15	0	0
0	11	2	16	6	0	1	5	2	1
1	28	2	12	1	1	0	0	0	0
0	11	1	15	3	0	2	2	1	1
1	21	2	14	3	0	0	6	1	0
0	11	1	16	3	1	0	6	1	0
0	12	1	15	3	0	0	12	2	3
0	19	1	12	1	1	0	4	0	0
0	24	2	15	6	0	0	8	1	1
1	19	2	15	6	0	1	4	2	2
1	22	1	14	0	0	0	10	2	3
1	16	1	17	0	0	0	0	0	0
0	17	2	14	2	1	0	0	0	0
0	20	1	18	0	0	2	10	1	0
0	14	2	16	0	1	1	10	0	0
1	29	1	16	0	1	2	0	3	3
0	8	1	16	3	0	0	0	3	3
1	21	2	15	0	1	2	6	0	3
1	15	2	12	6	1	0	0	3	2
1	23	1	12	6	1	0	1	3	1
1	25	2	14	0	1	0	8	3	3
0	15	2	14	0	0	0	3	0	0
0	6	1	12	9	0	0	5	1	3
0	22	1	12	3	0	2	2	3	3
0	2	1	17	5	0	0	30	0	0
1	25	2	16	0	0	2	3	2	3
0	23	2	15	4	1	0	3	1	0
0	13	1	13	0	0	0	6	2	2
1	21	2	18	8	0	0	0	3	0
1	22	2	19	3	0	1	8	1	0
1	21	2	18	3	0	0	5	1	1
0	13	2	12	0	0	1	0	3	3
1	24	2	18	3	0	0	3	3	3
0	17	2	16	3	1	0	3	2	0
0	20	2	20	1	0	0	0	3	2
1	30	2	17	6	0	0	5	2	2
1	19	1	17	3	0	0	0	0	0
0	18	2	13	3	1	0	4	0	1
0	18	2	15	3	1	2	2	3	1
1	14	2	14	3	0	0	3	0	0
0	11	1	16	0	0	0	0	1	3
1	20	2	14	4	1	0	0	2	2
0	12	2	15	4	1	0	3	3	0
0	9	1	14	8	0	2	6	0	0
1	24	2	12	3	1	0	0	3	3
1	15	2	16	3	1	0	0	3	3
0	6	2	15	0	0	0	10	1	0
0	17	1	14	8	0	0	5	2	0
0	14	1	15	0	0	0	10	0	0
1	28	2	16	3	0	0	5	1	2
0	22	2	15	12	1	0	2	2	0
1	26	2	15	3	1	1	1	3	1
1	24	1	13	0	0	0	3	1	3
1	23	2	14	0	0	2	5	2	2
1	26	2	20	6	1	2	2	1	0
0	21	2	15	0	1	0	0	1	2
0	22	1	15	1	0	0	4	3	3
0	19	2	17	3	0	0	3	1	3
0	8	1	16	2	0	0	5	1	0
0	11	2	16	6	1	2	0	1	0
0	13	2	16	7	1	0	1	3	2
1	18	2	15	2	0	2	0	2	3
0	9	2	12	3	0	0	0	3	3
0	22	1	19	3	0	0	8	2	1
0	22	2	16	3	0	0	9	3	3
0	10	2	15	6	0	2	10	3	3
1	23	2	18	0	0	0	0	3	0
0	16	1	14	3	1	0	2	3	2
1	26	2	13	0	0	0	8	1	0
0	13	2	15	0	0	0	0	3	3
1	16	1	17	1	0	2	0	2	3
1	29	2	16	6	0	0	0	3	1
1	20	2	15	1	1	2	0	2	0
0	20	2	16	0	0	2	30	3	3
0	8	1	14	12	1	0	1	0	0
0	6	1	17	6	0	2	12	0	2
1	22	2	19	3	0	2	0	3	3
0	18	1	13	0	0	0	2	2	0
1	33	2	16	0	1	0	0	2	0
0	14	2	15	8	1	0	0	3	2
0	15	2	15	1	0	2	3	1	3
0	21	1	13	4	1	0	0	3	0
0	15	2	15	3	1	0	3	3	0
0	21	2	12	0	0	0	8	0	3
1	16	1	13	3	0	1	2	1	2
0	16	1	17	0	0	2	0	3	3
1	17	2	14	8	0	0	0	3	2
0	15	2	13	0	0	1	0	3	3
0	17	2	15	7	0	0	4	1	0
1	11	2	13	0	1	0	3	1	1
0	17	2	12	1	0	1	5	1	1
0	4	2	13	0	0	0	3	1	1
1	20	2	16	3	0	0	2	2	2
0	27	1	15	0	1	0	0	2	2
0	9	1	13	5	0	0	0	2	2
0	20	1	15	6	0	0	0	1	1
0	27	2	12	3	1	0	4	0	0
0	16	1	15	3	0	0	10	0	0
1	23	2	15	2	0	2	3	1	0
0	8	2	15	6	0	2	10	1	0
0	19	1	14	4	0	1	0	0	0
0	20	2	18	0	0	0	4	3	3
1	27	2	15	0	0	0	5	3	3
0	15	2	18	3	0	0	6	2	2
0	11	2	19	6	1	0	5	2	0
0	18	1	15	3	0	0	6	0	0
0	17	2	15	0	0	1	5	0	2
1	31	2	12	3	0	0	0	1	1
1	23	2	15	0	1	0	2	2	1
0	7	2	15	0	0	0	4	2	3
1	23	2	17	0	0	1	6	2	2
0	13	1	19	0	0	2	15	1	3
0	22	2	17	6	1	2	1	3	2
1	20	2	17	6	0	0	4	0	1
0	22	2	15	3	0	0	7	1	1
1	27	2	13	1	1	2	0	3	1
0	19	2	16	3	0	0	15	3	3
1	25	2	15	3	0	0	7	2	0
0	7	2	15	3	0	0	0	1	0
1	15	2	18	0	0	0	2	2	3
1	24	2	15	0	1	2	1	3	3
1	24	1	19	6	0	0	0	2	0
1	13	1	20	8	0	0	0	1	2
0	10	1	16	2	0	0	4	2	1
0	12	1	13	3	0	0	7	2	0
0	24	2	14	2	1	0	0	3	3
1	16	1	17	0	0	0	0	2	2
0	14	2	16	4	0	0	7	1	1
1	15	2	15	3	0	0	3	2	3
0	12	1	12	3	0	0	11	3	0
1	18	1	18	9	0	0	2	3	1
1	27	2	15	2	0	2	5	2	0
0	7	1	18	1	0	0	0	3	3
0	8	1	18	6	0	2	10	0	3
0	23	2	14	1	1	0	3	1	0
0	4	1	12	0	0	0	4	2	0
0	23	2	14	3	1	0	4	2	2
0	11	1	18	9	0	2	10	0	0
0	5	1	17	9	0	0	5	2	2
1	23	2	15	3	0	0	3	2	1
0	16	1	20	9	0	0	7	3	1
0	11	1	17	2	1	0	2	3	3
1	26	2	16	3	0	0	0	3	3
0	11	2	14	2	0	0	1	3	2
1	30	2	15	0	1	0	4	3	0
0	8	1	17	6	0	0	0	2	0
1	28	2	12	6	0	0	0	3	0
1	23	2	15	9	0	0	0	0	0
1	25	1	14	4	0	2	6	1	0
0	2	1	14	1	0	0	0	0	0
0	8	2	18	0	0	0	0	0	0
0	8	1	15	6	0	0	0	1	0
1	27	2	18	6	1	0	1	0	2
0	12	1	15	0	0	0	0	3	3
0	13	2	16	1	0	2	5	1	0
1	23	1	15	0	0	0	0	1	1
0	15	2	16	4	0	0	0	3	3
0	14	2	14	3	0	0	0	1	3
0	21	2	15	0	0	1	0	2	0
0	15	2	18	3	0	0	3	3	3
0	20	1	12	0	1	0	10	1	2
1	30	1	15	0	0	0	2	2	2
1	16	2	14	3	0	0	0	3	3
1	30	2	18	6	1	0	10	1	0
1	18	1	16	3	0	0	13	0	1
1	16	1	16	6	1	0	2	2	2
0	13	2	17	6	1	0	0	0	1
1	33	2	17	0	0	0	0	3	3
1	19	2	15	6	0	0	5	1	1
0	11	2	15	1	0	0	0	3	0
0	21	2	15	3	0	0	0	1	2
1	15	2	15	6	0	0	4	2	1
1	29	2	15	3	1	0	0	3	0
0	14	1	16	5	0	1	6	0	0
0	11	1	18	6	0	0	10	2	2
0	13	2	17	5	0	1	2	3	1
1	16	1	19	2	0	0	5	1	3
0	6	2	15	3	0	0	0	0	0
0	14	1	15	6	0	0	6	1	2
0	11	1	12	0	0	2	10	0	1
0	20	2	18	6	1	0	0	1	0
0	7	1	16	3	0	0	0	2	1
0	15	2	19	0	0	0	30	0	1
1	24	2	17	3	1	0	0	3	2
0	21	2	12	6	1	0	0	3	0
1	20	2	17	3	0	0	0	2	1
1	22	1	15	6	1	0	0	0	1
0	20	1	12	9	0	2	4	1	0
1	29	2	13	0	1	2	5	1	1
0	10	2	12	6	1	0	4	0	1
0	21	1	13	3	1	2	10	0	0
0	10	1	17	0	0	2	6	1	1
0	11	1	15	9	0	0	5	1	0
1	25	2	15	0	0	0	0	0	0
1	23	2	16	3	0	2	9	1	0
0	14	1	14	6	0	1	10	1	0
0	24	1	18	3	0	0	12	3	3
1	25	2	16	0	0	0	20	1	3
1	22	1	15	0	0	0	0	3	3
1	24	1	13	0	0	1	10	1	0
0	22	2	18	2	0	0	4	1	0
0	13	2	19	3	1	0	2	2	0
1	24	2	15	3	0	0	0	1	2
1	24	2	14	0	0	0	3	2	2
0	15	2	17	4	0	2	15	2	0
0	12	2	15	3	0	0	11	2	3
1	24	2	15	3	0	2	3	2	1
1	16	1	9	0	0	2	0	0	1
0	11	1	15	6	0	0	3	3	0
0	12	2	14	4	1	0	8	1	0
1	20	2	17	9	0	0	0	3	0
0	15	1	18	3	0	1	5	1	2
0	24	1	14	0	0	2	4	3	1
0	11	1	17	5	0	0	0	3	0
0	17	2	15	6	0	0	6	2	0
0	21	1	17	0	0	0	0	3	3
1	16	2	10	6	0	0	3	3	0
1	32	1	19	2	0	0	0	1	2
1	24	2	9	0	1	0	0	3	0
0	8	2	18	3	1	0	5	1	2
0	26	2	12	3	0	0	15	1	0
1	19	1	17	3	0	0	0	3	2
1	32	2	15	0	0	0	0	3	3
1	25	2	16	1	0	0	0	1	0
0	12	1	15	6	1	0	1	2	3
0	19	1	15	0	0	0	4	1	3
0	11	1	15	7	0	0	0	0	0
1	30	2	15	0	1	1	0	3	1
1	21	1	15	6	0	0	0	1	0
0	24	2	16	0	0	0	0	3	0
1	35	1	18	3	1	0	0	3	0
0	14	1	14	0	0	0	2	2	0
0	19	2	15	3	0	0	5	2	2
0	25	2	16	3	0	0	0	0	2
0	17	2	16	3	0	0	4	1	2
0	21	2	17	0	0	0	0	3	3
0	12	2	13	2	1	0	5	2	0
0	14	2	15	6	1	0	0	3	0
1	32	2	16	6	0	0	3	1	3
0	11	1	12	0	1	0	0	3	1
0	5	2	17	6	0	0	0	3	3
0	21	2	14	2	0	2	4	0	3
0	14	2	15	0	0	0	0	2	1
0	6	2	15	4	1	0	3	2	1
0	23	2	17	3	0	0	0	1	2
1	22	2	15	9	0	0	8	0	0
1	15	2	13	6	1	1	4	3	3
0	9	2	15	0	1	2	0	3	0
0	14	1	15	0	0	1	8	3	3
1	25	2	17	6	0	2	8	3	0
0	26	2	15	9	0	1	5	3	2
1	25	2	15	3	0	0	5	2	2
0	8	2	12	3	0	1	8	1	0
0	5	1	18	0	0	0	0	2	3
1	29	2	14	0	1	0	0	3	1
0	12	2	17	6	0	0	7	1	0
0	16	2	15	6	1	0	4	3	3
0	17	2	12	11	1	0	0	2	2
